# Supplementary material for: SOX2 and PI3K Cooperate to Induce and Stabilize a Squamous-Committed Stem Cell Injury State during Lung Squamous Cell Carcinoma Pathogenesis
Source: PLoS Biol. 2016 Nov 23;14(11):e1002581. doi: 10.1371/journal.pbio.1002581 (PMC5120804; doi:10.1371/journal.pbio.1002581)
Supplement: S2 Data — (XLSX) [file pbio.1002581.s002.xlsx]

## Sheet: Fig S1A
Sample Id	SOX2, Putative copy-number alterations from GISTIC	SOX2, mRNA expression (RNA Seq V2 RSEM)	Median	Median Log(2)
TCGA-63-5131-01	Amplification	3657.98
TCGA-39-5037-01	Amplification	17804.3
TCGA-39-5036-01	Amplification	3794.93
TCGA-39-5031-01	Amplification	7073.1
TCGA-39-5021-01	Amplification	16203.7
TCGA-39-5016-01	Amplification	7169.29
TCGA-34-5241-01	Amplification	1700.27
TCGA-34-5240-01	Amplification	11955.7
TCGA-33-4582-01	Amplification	4073.78
TCGA-22-4601-01	Amplification	9757.81
TCGA-18-4721-01	Amplification	6781.95
TCGA-18-3417-01	Amplification	1063.29
TCGA-66-2800-01	Amplification	12053.6
TCGA-66-2794-01	Amplification	8788.52
TCGA-66-2783-01	Amplification	5497.41
TCGA-66-2777-01	Amplification	4334.07
TCGA-66-2773-01	Amplification	2917.82
TCGA-33-4547-01	Amplification	4501.96
TCGA-33-4538-01	Amplification	6064.45
TCGA-33-4533-01	Amplification	6633.31
TCGA-33-4532-01	Amplification	3568.33
TCGA-22-4604-01	Amplification	8834.66
TCGA-22-4595-01	Amplification	1557.53
TCGA-51-4081-01	Amplification	6380.83
TCGA-51-4080-01	Amplification	10792.5
TCGA-51-4079-01	Amplification	4664.86
TCGA-37-4133-01	Amplification	5117.36
TCGA-18-4086-01	Amplification	3749.39
TCGA-18-4083-01	Amplification	15301.9
TCGA-66-2795-01	Amplification	4495.05
TCGA-66-2792-01	Amplification	9627.19
TCGA-66-2791-01	Amplification	4682.72
TCGA-66-2789-01	Amplification	1801.64
TCGA-66-2787-01	Amplification	8048.54
TCGA-66-2742-01	Amplification	3832.45
TCGA-66-2727-01	Amplification	3532.39
TCGA-46-3768-01	Amplification	8752.69
TCGA-46-3765-01	Amplification	3171.93
TCGA-43-3394-01	Amplification	8706.33
TCGA-37-3789-01	Amplification	276.715
TCGA-18-3416-01	Amplification	4386.78
TCGA-18-3415-01	Amplification	5368.79
TCGA-18-3411-01	Amplification	5110.73
TCGA-18-3408-01	Amplification	10685.5
TCGA-18-3407-01	Amplification	4784.49
TCGA-66-2782-01	Amplification	894.468
TCGA-66-2781-01	Amplification	2336.26
TCGA-66-2780-01	Amplification	1048.49
TCGA-66-2770-01	Amplification	3279.24
TCGA-66-2766-01	Amplification	3861.33
TCGA-66-2759-01	Amplification	1745.86
TCGA-66-2758-01	Amplification	10649.5
TCGA-66-2755-01	Amplification	1691.92
TCGA-60-2726-01	Amplification	5372.62
TCGA-60-2723-01	Amplification	4634.86
TCGA-60-2722-01	Amplification	12018.3
TCGA-60-2721-01	Amplification	3926.07
TCGA-60-2719-01	Amplification	3241.79
TCGA-60-2715-01	Amplification	2575.01
TCGA-60-2713-01	Amplification	9367.58
TCGA-60-2712-01	Amplification	350.848
TCGA-60-2711-01	Amplification	10453.9
TCGA-60-2710-01	Amplification	7355.05
TCGA-60-2707-01	Amplification	523.235
TCGA-60-2698-01	Amplification	1994.7
TCGA-34-2600-01	Amplification	2543.93
TCGA-34-2596-01	Amplification	7709.96
TCGA-56-1622-01	Amplification	8317.58
TCGA-22-0944-01	Amplification	5168.24
TCGA-21-1081-01	Amplification	2037.57
TCGA-21-1077-01	Amplification	12296
TCGA-21-1076-01	Amplification	3735.06
TCGA-21-1071-01	Amplification	3733.13
TCGA-21-1070-01	Amplification	1458.2
TCGA-70-6723-01	Amplification	6671.25
TCGA-60-2709-01	Amplification	8433.06
TCGA-46-6025-01	Amplification	1256.55
TCGA-43-6770-01	Amplification	7222.81
TCGA-43-6143-01	Amplification	1163.87
TCGA-39-5027-01	Amplification	12827
TCGA-39-5022-01	Amplification	2512.96
TCGA-39-5019-01	Amplification	9239.94
TCGA-34-5929-01	Amplification	8067.22
TCGA-34-5236-01	Amplification	3380.6
TCGA-34-5232-01	Amplification	4199.49
TCGA-34-5231-01	Amplification	6681.53
TCGA-37-5819-01	Amplification	1287.33
TCGA-22-5491-01	Amplification	5315.39
TCGA-22-5482-01	Amplification	4142.05
TCGA-22-5477-01	Amplification	17224.6
TCGA-22-5474-01	Amplification	6119.74
TCGA-22-5473-01	Amplification	5925.86
TCGA-22-5471-01	Amplification	5175.6
TCGA-21-5782-01	Amplification	7073.03
TCGA-18-5595-01	Amplification	3562.11
TCGA-22-4613-01	Amplification	6587.61	4947.61	12.2725
TCGA-39-5039-01	Diploid	691.275
TCGA-60-2720-01	Diploid	168.967
TCGA-22-1011-01	Diploid	2687.6
TCGA-21-1078-01	Diploid	11.2939
TCGA-63-6202-01	Diploid	1.0454
TCGA-56-6546-01	Diploid	5917.13
TCGA-34-5239-01	Diploid	1052.58
TCGA-33-6737-01	Diploid	2.7726
TCGA-34-5234-01	Diploid	311.247
TCGA-22-5478-01	Diploid	1205.05	501.261	8.96942
TCGA-63-5128-01	Gain	4554.05
TCGA-39-5035-01	Gain	326.43
TCGA-39-5030-01	Gain	1285.82
TCGA-39-5029-01	Gain	916.464
TCGA-39-5028-01	Gain	361.968
TCGA-33-4586-01	Gain	7686.22
TCGA-33-4583-01	Gain	3271.08
TCGA-33-4566-01	Gain	6.0729
TCGA-22-4599-01	Gain	5898.15
TCGA-66-2793-01	Gain	4426
TCGA-60-2725-01	Gain	2322.98
TCGA-37-3783-01	Gain	237.802
TCGA-22-4607-01	Gain	1552.74
TCGA-22-4591-01	Gain	4612.51
TCGA-37-4141-01	Gain	310.619
TCGA-37-4135-01	Gain	816.519
TCGA-66-2788-01	Gain	1096.21
TCGA-66-2771-01	Gain	1717.37
TCGA-66-2754-01	Gain	1984.1
TCGA-66-2744-01	Gain	324.897
TCGA-66-2734-01	Gain	1233.52
TCGA-46-3769-01	Gain	90.5886
TCGA-46-3767-01	Gain	844.585
TCGA-43-3920-01	Gain	1115.3
TCGA-18-3421-01	Gain	1445.01
TCGA-18-3419-01	Gain	1516.96
TCGA-18-3414-01	Gain	1710.17
TCGA-18-3412-01	Gain	2818.08
TCGA-18-3410-01	Gain	671.183
TCGA-18-3409-01	Gain	36.9231
TCGA-18-3406-01	Gain	353.543
TCGA-66-2786-01	Gain	1015.82
TCGA-66-2785-01	Gain	82.2811
TCGA-66-2778-01	Gain	3344.12
TCGA-66-2768-01	Gain	515.412
TCGA-66-2767-01	Gain	4543.15
TCGA-66-2765-01	Gain	705.315
TCGA-66-2763-01	Gain	2501.9
TCGA-66-2757-01	Gain	793.37
TCGA-66-2756-01	Gain	2717.78
TCGA-60-2724-01	Gain	776.899
TCGA-60-2708-01	Gain	2324.84
TCGA-43-2578-01	Gain	3662
TCGA-34-2608-01	Gain	1811.61
TCGA-22-1016-01	Gain	142.05
TCGA-22-1012-01	Gain	14377.3
TCGA-22-1002-01	Gain	787.244
TCGA-85-6561-01	Gain	3176.54
TCGA-85-6560-01	Gain	99.6463
TCGA-85-6175-01	Gain	177.247
TCGA-70-6722-01	Gain	32.5285
TCGA-56-6545-01	Gain	1521.06
TCGA-46-6026-01	Gain	12217.2
TCGA-43-6771-01	Gain	211.957
TCGA-43-6647-01	Gain	176.729
TCGA-39-5024-01	Gain	1097.3
TCGA-34-5928-01	Gain	955.585
TCGA-34-5927-01	Gain	5776.44
TCGA-22-4593-01	Gain	937.417
TCGA-56-5898-01	Gain	7898.88
TCGA-56-5897-01	Gain	789.207
TCGA-22-5492-01	Gain	1512.59
TCGA-22-5489-01	Gain	572.896
TCGA-22-5485-01	Gain	8071.64
TCGA-22-5480-01	Gain	1046.91
TCGA-22-5472-01	Gain	3240.18
TCGA-21-5787-01	Gain	18.2749
TCGA-21-5786-01	Gain	469.955
TCGA-21-5784-01	Gain	1943.6
TCGA-18-5592-01	Gain	5273.31	5273.31	12.3645
TCGA-43-5668-01	Shallow Deletion	7.3845	7.3845	2.8845

## Sheet: Fig S4A
	MUC16 expression	TMPRSS11B expression	IVL expression	SPRR1A expression
	relative to uninfected	relative to uninfected	relative to uninfected	relative to uninfected
Uninfected replicate #1	1	1	1	1
Lenti-SOX2-FLAG replicate #1	155.914	153.746	23.1609	30.4929
Uninfected replicate #2	1	1	1	1
Lenti-SOX2-FLAG replicate #2	144.178	69.4878	21.383	16.0589
Uninfected replicate #3	1	1	1	1
Lenti-SOX2-FLAG replicate #3	113.592	125.244	15.4445	35.3281
		MUC16	TMPRSS11B	IVL	SPRR1A
	Vector	Lenti-SOX2-FLAG	Lenti-SOX2-FLAG	Lenti-SOX2-FLAG	Lenti-SOX2-FLAG
Replicate pair #1	1	155.914	153.746	23.1609	30.4929
Replicate pair #2	1	144.178	69.4878	21.383	16.0589
Replicate pair #3	1	113.592	125.244	15.4445	35.3281
Mean	1	137.895	116.159	19.9961	27.2933
SEM	0	12.6147	24.7437	2.33298	5.78802
paired 2 tailed t test	NA	0.00838483	0.0431975	0.0147503	0.0451985

## Sheet: Fig S4B
	% cells with expression
Marker	0	24 hours	36 hours
TP63	93 (n=167)	97 (n=247)	96 (n=235)
SOX2	0 (n=150)	32 (n=264)	90 (n=145)

## Sheet: Fig S4C
	Expression relative to T=0
Marker	0	8h	24h	60h	4d	7d	8d
IVL	1	0.56	0.26	0.36	1.47	16	29.3
SPRR1A	1	0.48	0.56	0.55	11.33	36.57	75.9
TMPRSS11B	1	0.65	0.25	1.34	85.8	166	298
MUC16	1	0.05	0.03	0.99	117	168	439
	Expression normalized to highest time point of expression
Marker	0	8h	24h	60h	4d	7d	8d
IVL	3.41297	1.91126	0.887372	1.22867	5.01706	54.6075	100
SPRR1A	1.31752	0.632411	0.737813	0.724638	14.9275	48.1818	100
TMPRSS11B	0.33557	0.218121	0.0838926	0.449664	28.7919	55.7047	100
MUC16	0.22779	0.0113895	0.00683371	0.225513	26.6515	38.2688	100
Gene expression was
normalized to TBP

## Sheet: Fig S5A
	SOX9 expression	SOX9 expression adjusted			Vector	Lenti-SOX2
Sample	relative to Vector/ DMSO	to Vector/DMSO = 100			DMSO	DMSO	BKM120
Vector/DMSO replicate #1	1	100		Replicate set #1	100	36.8796	167.856
Lenti-SOX2/DMSO replicate #1	0.368796	36.8796		Replicate set #2	100	15.7001	97.4182
Lenti-SOX2/BKM120 replicate #1	1.67856	167.856		Replicate set #3	100	28.5658	171.62
				Replicate set #4	100	49.7984	193.824
Vector/DMSO replicate #2	1	100		Mean	100	32.7359	157.68
Lenti-SOX2/DMSO replicate #2	0.157001	15.7001		SEM	0	7.16419	20.8881
Lenti-SOX2/BKM120 replicate #2	0.974182	97.4182		2 tailed t test		0.00255956	0.00130933
						paired t test	t test relative to
Vector/DMSO replicate #3	1	100				to Vector/DMSO	Lenti-SOX2/DMSO
Lenti-SOX2/DMSO replicate #3	0.285658	28.5658
Lenti-SOX2/BKM120 replicate #3	1.7162	171.62
Vector/DMSO replicate #4	1	100
Lenti-SOX2/DMSO replicate #4	0.497984	49.7984
Lenti-SOX2/BKM120 replicate #4	1.93824	193.824

## Sheet: Fig S5B
	SOX9 expression			SOX9
Sample	relative to DMSO			DMSO	BKM120
DMSO replicate #1	1		Replicate pair #1	1	8.4
BKM120 replicate #1	8.4		Replicate pair #2	1	6.23
			Replicate pair #3	1	4.17
DMSO replicate #2	1		Mean	1	6.26667
BKM120 replicate #2	6.23		SEM	0	1.22123
			paired 2 tailed t test		0.049787
DMSO replicate #3	1
BKM120 replicate #3	4.17
Gene expression was normalized
to TBP

## Sheet: Fig S8A-D, S9A-C, Table 1
Patient	Tumor	Basal layer H-score		Suprabasal H-score		% tumor cells positive
	differentiation	SOX9	SOX2	SOX9	SOX2	phospho-S6
1	moderate	160	110	160	110	5
2	poor	0	100	0	110	15
3	well	140	180	60	170	5
4	poor	0	90	0	120	0
5	moderate	0	245	10	225	50
6	moderate	0	240	5	210	10
7	poor	50	0	50	0	5
8	moderate	170	200	140	210	10
9	moderate	30	280	40	240	5
10	poor	50	170	30	160	5
11	poor	10	200	10	180	1
12	poor	160	90	160	80	60
13	poor	160	60	160	90	40
14	moderate	10	80	60	70	30
15	moderate	0	140	0	150	20
16	moderate	0	50	10	50	50
17	moderate	0	0	0	50	100
18	moderate	0	120	0	140	60
19	moderate	160	170	140	180	10
20	moderate	40	220	60	210	100
21	moderate	130	50	150	120	30
22	well	20	170	10	90	30
23	moderate	0	50	0	70	50
24	moderate	0	200	15	200	80
25	poor	0	190	0	190	80
26	moderate	15	220	30	185	30
27	moderate	50	170	50	140	5
28	poor	0	200	15	200	100
29	poor	0	10	30	80	50
30	poor	0	90	0	80	80
31	moderate	130	0	120	0	30
32	poor	0	170	0	160	40
33	moderate	90	130	60	130	0
34	well	20	90	30	95	5
35	poor	30	190	70	195	100
36	moderate	30	100	30	105	5
37	moderate	0	100	0	100	1
38	well	0	170	10	180	5
39	well	0	80	40	40	80
40	moderate	15	0	20	10	90
41	moderate	0	195	10	190	80
42	moderate	0	190	30	185	1
43	moderate	230	0	240	0	5
44	moderate	80	150	110	145	15
45	poor	10	200	10	195	10
46	moderate	0	140	0	120	60
47	moderate	0	185	0	190	20
48	moderate	0	0	0	10	5
49	moderate	110	300	70	290	80
50	moderate	170	0	180	0	50
51	poor	20	115	20	110	90
52	moderate	20	210	20	190	40
53	moderate	10	135	5	160	1
54	poor	120	190	60	175	1
55	moderate	50	70	20	100	5
56	moderate	100	220	60	245	95
57	moderate	10	135	0	120	75
58	moderate	110	180	45	180	5
59	moderate	30	225	40	265	5
60	well	0	150	10	170	30
61	moderate	0	110	0	150	0
62	moderate	0	100	10	90	25
63	moderate	0	200	5	190	10
64	moderate	110	170	80	175	60
65	moderate	0	225	5	240	80
66	well	0	240	100	225	5
67	poor	0	190	0	150	0
68	moderate	165	110	115	90	5
69	poor	10	130	20	170	40
70	moderate	5	190	5	170	20
71	moderate	0	135	0	155	1
72	moderate	80	0	120	0	5
73	moderate	0	140	70	120	80
74	poor	0	200	0	190	0
75	moderate	0	90	0	100	1
76	moderate	100	185	150	180	1
77	moderate	35	160	45	175	30
78	moderate	0	105	5	120	5
79	poor	0	95	0	100	20
80	moderate	0	105	0	120	0
81	moderate	5	240	40	270	50
82	moderate	60	220	70	230	5
83	well	0	130	5	140	25
84	moderate	0	220	5	210	5
85	moderate	10	180	20	170	0
86	poor	70	60	60	90	70
87	moderate	0	100	0	100	1
88	poor	0	190	5	190	70
89	moderate	45	200	70	210	70
90	well	130	285	40	285	0
91	moderate	200	200	200	190	1
92	moderate	0	195	0	185	1
93	poor	0	170	0	140	1
94	moderate	0	150	0	140	100
95	moderate	0	180	10	180	30
96	moderate	30	290	80	275	5
97	poor	5	200	10	185	100
98	moderate	10	200	20	200	10
99	moderate	45	110	65	110	60
100	poor	0	0	5	0	1
101	moderate	0	110	20	120	5
102	well	0	0	15	5	1
103	poor	0	210	0	220	90
104	moderate	0	135	0	160	10
105	moderate	0	110	0	145	1
106	poor	175	115	175	130	5
107	moderate	0	210	5	230	80
108	moderate	20	190	10	170	90
109	moderate	170	190	120	160	1
110	well	30	175	20	185	5
111	poor	5	220	0	235	30
112	moderate	0	165	0	190	95
113	moderate	20	280	70	150	5
114	well	160	270	50	130	1
115	moderate	30	0	45	0	1
116	poor	60	240	90	220	90
117	poor	0	180	0	210	100
118	well	0	240	10	240	5
119	moderate	60	150	40	160	80
120	moderate	0	180	0	165	1
121	moderate	5	140	10	145	1
122	moderate	0	115	0	120	1
123	moderate	0	135	0	180	30
124	moderate	5	0	15	0	40
125	poor	170	150	175	70	25
126	moderate	10	190	5	200	0
127	moderate	0	125	0	130	1
128	moderate	10	220	10	220	0
129	well	0	270	0	280	1
130	moderate	10	130	60	160	20
131	moderate	0	140	0	130	0
132	well	5	180	70	120	50

## Sheet: Fig S8B
	Basal				Basal
	Number of cases (n=132 total)				Percentage of cases
H-score range	SOX2	SOX9		H-score range	SOX2	SOX9
0-50	16	102		0-50	12	77
51-100	16	9		51-100	12	7
101-150	32	8		101-150	24	6
151-200	43	12		151-200	33	9
201-250	18	1		201-250	14	1
251-300	7	0		251-300	5	0
	Suprabasal				Suprabasal
	Number of cases (n=132 total)				Percentage of cases
H-score range	SOX2	SOX9		H-score range	SOX2	SOX9
0-50	14	95		0-50	11	72
51-100	17	20		51-100	13	15
101-150	32	9		101-150	24	7
151-200	45	7		151-200	34	5
201-250	18	1		201-250	14	1
251-300	6	0		251-300	4	0

## Sheet: Fig S8C
Basal			Suprabasal
H-score			H-score
SOX9	SOX2		SOX9	SOX2
230	0		240	0
200	200		200	190
170	0		180	0
170	150		175	70
175	115		175	130
160	110		160	110
160	90		160	80
160	60		160	90
100	185		150	180
130	50		150	120
170	200		140	210
160	170		140	180
170	190		120	160
130	0		120	0
80	0		120	0
165	110		115	90
80	150		110	145
0	240		100	225
60	240		90	220
30	290		80	275
110	170		80	175
110	300		70	290
20	280		70	150
60	220		70	230
45	200		70	210
30	190		70	195
5	180		70	120
0	140		70	120
45	110		65	110
100	220		60	245
40	220		60	210
120	190		60	175
140	180		60	170
90	130		60	130
10	130		60	160
10	80		60	70
70	60		60	90
160	270		50	130
50	170		50	140
50	0		50	0
110	180		45	180
35	160		45	175
30	0		45	0
130	285		40	285
30	280		40	240
5	240		40	270
30	225		40	265
60	150		40	160
0	80		40	40
15	220		30	185
0	190		30	185
50	170		30	160
30	100		30	105
20	90		30	95
0	10		30	80
20	210		20	190
10	200		20	200
10	180		20	170
30	175		20	185
10	130		20	170
20	115		20	110
0	110		20	120
50	70		20	100
15	0		20	10
0	200		15	200
0	200		15	200
5	0		15	0
0	0		15	5
0	245		10	225
0	240		10	240
10	220		10	220
10	200		10	195
10	200		10	180
5	200		10	185
0	195		10	190
20	190		10	170
0	180		10	180
20	170		10	90
0	170		10	180
0	150		10	170
5	140		10	145
0	100		10	90
0	50		10	50
0	240		5	210
0	225		5	240
0	220		5	210
0	210		5	230
0	200		5	190
10	190		5	200
5	190		5	170
0	190		5	190
10	135		5	160
0	130		5	140
0	105		5	120
0	0		5	0
0	270		0	280
5	220		0	235
0	210		0	220
0	200		0	190
0	195		0	185
0	190		0	190
0	190		0	150
0	185		0	190
0	180		0	210
0	180		0	165
0	170		0	160
0	170		0	140
0	165		0	190
0	150		0	140
0	140		0	150
0	140		0	130
0	140		0	120
10	135		0	120
0	135		0	180
0	135		0	160
0	135		0	155
0	125		0	130
0	120		0	140
0	115		0	120
0	110		0	150
0	110		0	145
0	105		0	120
0	100		0	110
0	100		0	100
0	100		0	100
0	95		0	100
0	90		0	120
0	90		0	100
0	90		0	80
0	50		0	70
0	0		0	50
0	0		0	10

## Sheet: Fig S9B
	Number of cases (n=132 total)				Percentage of cases
% tumor cells positive range	phospho-S6 positive			% tumor cells positive range	phospho-S6 positive
0-10	67			0-10	51
11-20	7			11-20	5
21-30	13			21-30	10
31-40	5			31-40	4
41-50	7			41-50	5
51-60	5			51-60	4
61-70	3			61-70	2
71-80	11			71-80	8
81-90	5			81-90	4
91-100	9			91-100	7

[truncated: 5 more sheets: Fig S9C, Fig S10A-C, Table 1, Fig S10A, Fig S10B, Fig S10C]
