# Supplementary material for: SOX2 and PI3K Cooperate to Induce and Stabilize a Squamous-Committed Stem Cell Injury State during Lung Squamous Cell Carcinoma Pathogenesis
Source: PLoS Biol. 2016 Nov 23;14(11):e1002581. doi: 10.1371/journal.pbio.1002581 (PMC5120804; doi:10.1371/journal.pbio.1002581)
Supplement: S1 Table — Data were obtained from the TCGA analysis of 177 primary patient SQCCs. Genes are ranked by the negative Pearson correlation coefficients. (XLSX) [file pbio.1002581.s016.xlsx]

## Sheet: Sheet1
Gene Symbol	Pearson Score
MAOA	-0.38
GPD1L	-0.35
TCTA	-0.33
MTFMT	-0.31
RASSF9	-0.31
PPARG	-0.29
SLC25A38	-0.29
MPP7	-0.29
FOXA1	-0.29
RPP14	-0.28
PIGN	-0.28
PCBD1	-0.28
MAPK13	-0.28
SPRYD4	-0.28
MGST2	-0.28
PRKCI	-0.28
PRCP	-0.28
HS6ST2	-0.27
CNOT11	-0.27
ZDHHC9	-0.27
TMEM37	-0.27
SGSH	-0.27
UQCR10	-0.27
MERTK	-0.27
BCAT2	-0.27
TCN2	-0.27
DIRC2	-0.27
HACD3	-0.26
LACTB2	-0.26
NGLY1	-0.26
STT3B	-0.26
CHEK2	-0.26
RRAGD	-0.26
MARVELD3	-0.26
NDUFB2-AS1	-0.26
C20ORF24	-0.26
SGPP2	-0.26
TMEM62	-0.25
GSTA1	-0.25
PDE12	-0.25
MCCC1	-0.25
SMIM4	-0.25
NIPSNAP1	-0.25
SLC35F5	-0.25
STYK1	-0.25
CAPN7	-0.25
B4GALT4	-0.25
PSMD6	-0.25
PDCD10	-0.25
PEX12	-0.25
TBL1XR1	-0.25
POF1B	-0.25
POLDIP2	-0.25
BDH1	-0.25
KRT19	-0.25
SLC11A2	-0.25
DDTL	-0.25
SNAPC5	-0.25
SLC15A2	-0.25
TDP2	-0.25
CHST7	-0.25
FAM84A	-0.25
C5ORF30	-0.24
ALDH1A1	-0.24
CCDC51	-0.24
SLC27A5	-0.24
ABHD5	-0.24
DHODH	-0.24
SLC9A2	-0.24
HOGA1	-0.24
EI24	-0.24
KCNE3	-0.24
SLC35A3	-0.24
FAM86JP	-0.24
RNF103	-0.24
UXT-AS1	-0.24
BOLA3	-0.24
MFN1	-0.24
LARP1B	-0.24
RBM45	-0.24
SLC40A1	-0.24
PRKAB1	-0.24
TBL1X	-0.24
C12ORF49	-0.24
C3ORF58	-0.24
TRAP1	-0.24
KIAA1468	-0.24
ACADS	-0.24
BLVRB	-0.24
ALG3	-0.24
TMEM144	-0.24
MLYCD	-0.24
PIP4K2A	-0.24
SPARCL1	-0.24
EVPLL	-0.23
THUMPD3	-0.23
ACAT1	-0.23
VWA9	-0.23
SPG21	-0.23
EXOSC7	-0.23
SPR	-0.23
SUCLG2	-0.23
NPEPPS	-0.23
TMC4	-0.23
LSM3	-0.23
GLB1	-0.23
SLC9A4	-0.23
DCUN1D1	-0.23
LOC100130691	-0.23
SUOX	-0.23
ZNF639	-0.23
RPL23AP7	-0.23
RNF167	-0.23
DDT	-0.23
BCDIN3D	-0.23
ALG1L	-0.23
FAM83D	-0.23
ZDHHC3	-0.23
ENTPD3	-0.23
M6PR	-0.23
SNX31	-0.23
SPCS1	-0.23
ORAI3	-0.23
SLC25A20	-0.23
PRICKLE3	-0.23
TMPRSS4	-0.23
CATSPER2P1	-0.23
CCNY	-0.23
GALNT7	-0.23
ECH1	-0.23
IRF5	-0.23
ATP8B1	-0.23
SIRT2	-0.23
GPR160	-0.22
GRB14	-0.22
KRT8	-0.22
ALG10	-0.22
SLC5A7	-0.22
ETFA	-0.22
GNL3	-0.22
GULP1	-0.22
SLC26A11	-0.22
UGDH	-0.22
PTDSS1	-0.22
KRAS	-0.22
KCNG3	-0.22
PLEKHA5	-0.22
DDX11L2	-0.22
HACL1	-0.22
MRPS25	-0.22
CCDC58	-0.22
ABCC5	-0.22
SPIN2B	-0.22
AKR1C2	-0.22
ALDH5A1	-0.22
DNAJC19	-0.22
TSFM	-0.22
COA3	-0.22
UNC50	-0.22
NKIRAS1	-0.22
MAN2A2	-0.22
SLC35A2	-0.22
MID2	-0.22
TMEM147	-0.22
GBP6	-0.22
FBXO47	-0.22
ATP6V1C1	-0.22
MGST1	-0.22
NME4	-0.22
EIF2AK3	-0.22
P4HTM	-0.22
NR0B1	-0.22
GK3P	-0.22
PIGB	-0.22
EMC6	-0.22
NAALADL2	-0.22
RINL	-0.22
FGFR2	-0.22
NPL	-0.22
CHCHD5	-0.22
DESI1	-0.22
RPS2P32	-0.22
IGSF11	-0.22
SYT17	-0.22
TM7SF2	-0.21
COX5A	-0.21
RDH10	-0.21
GLS2	-0.21
TMEM99	-0.21
ZDHHC2	-0.21
LDHB	-0.21
METTL6	-0.21
FAM199X	-0.21
DDIAS	-0.21
ATPIF1	-0.21
FUNDC1	-0.21
SCNN1A	-0.21
UNC119	-0.21
RFT1	-0.21
HID1	-0.21
