# Supplementary material for: SOX2 and PI3K Cooperate to Induce and Stabilize a Squamous-Committed Stem Cell Injury State during Lung Squamous Cell Carcinoma Pathogenesis
Source: PLoS Biol. 2016 Nov 23;14(11):e1002581. doi: 10.1371/journal.pbio.1002581 (PMC5120804; doi:10.1371/journal.pbio.1002581)
Supplement: S2 Table — Data were obtained from the TCGA analysis of 177 primary patient SQCCs. Genes are ranked by the positive Pearson correlation coefficients. (XLSX) [file pbio.1002581.s017.xlsx]

## Sheet: Sheet1
Gene Symbol	Pearson Score
UBE2QL1	0.52
RASD2	0.47
LDLRAD4	0.45
PTK7	0.44
SNX29	0.43
OLIG2	0.42
EFHD1	0.41
SLCO4A1-AS1	0.41
MSTN	0.39
HMX3	0.39
MASP1	0.39
KRT79	0.39
APBB2	0.39
SPSB4	0.39
FRMD4A	0.39
HR	0.39
ARHGEF37	0.39
TRAF3IP2	0.39
MYB	0.38
PIRT	0.38
TMPRSS5	0.38
TMEM108	0.38
CHAD	0.38
CCNG2	0.38
CLIP2	0.38
ART3	0.38
OMG	0.37
AMER2	0.37
EN1	0.37
SHB	0.37
ABTB2	0.37
CUX2	0.36
CNDP1	0.36
FZD7	0.36
KIAA0226L	0.36
ARHGEF2	0.36
MIA	0.36
SPON2	0.36
KAZN	0.36
SH3TC2	0.36
TENM2	0.36
TIAM2	0.36
PCDHGC3	0.36
KIAA0040	0.36
NREP	0.35
GLT1D1	0.35
FOXI1	0.35
CCDC74A	0.35
FOXC2	0.35
CHST3	0.35
ZNF69	0.34
PSD2	0.34
RASGEF1B	0.34
SLC43A3	0.34
EVC	0.34
STMN3	0.34
S1PR3	0.34
NPHP4	0.34
LZTS1	0.34
CASC15	0.34
MYO1B	0.34
INSRR	0.34
GRIP2	0.34
DYRK3	0.34
TTYH1	0.33
BMF	0.33
PCDHGA9	0.33
LINC01558	0.33
EDAR	0.33
MME	0.33
SYNE3	0.33
ROPN1	0.33
FRMPD1	0.33
KIAA1755	0.33
TCF7	0.33
C14ORF132	0.33
TEP1	0.33
PHLDB1	0.33
STK11IP	0.33
CD44	0.33
ST5	0.33
HMX2	0.32
FOXI3	0.32
LDLRAD3	0.32
ANGPT2	0.32
CPSF4L	0.32
CDH22	0.32
AFAP1	0.32
FLRT2	0.32
DOCK1	0.32
KCTD14	0.32
COL4A2	0.32
TBX19	0.32
TNIP1	0.32
AZIN2	0.32
CSPG4	0.32
SERPINA12	0.32
COL16A1	0.32
PPARD	0.32
CYP27C1	0.32
PHLDA1	0.32
SYNPO	0.32
CDC42EP4	0.32
KIT	0.31
EPS8L3	0.31
ATP8B4	0.31
TUBBP6	0.31
DMD	0.31
PLP1	0.31
LHX2	0.31
SCN2B	0.31
INHBB	0.31
SLCO2A1	0.31
H2BFXP	0.31
FLJ12825	0.31
GABRP	0.31
NFIB	0.31
RUNX3	0.31
FMNL3	0.31
ROR2	0.31
COL8A2	0.31
STARD13	0.31
COL18A1	0.31
NFE2L3	0.31
IQCK	0.31
LYST	0.31
PALMD	0.31
PDGFA	0.31
GFI1B	0.3
IL23A	0.3
LEFTY1	0.3
FKBP9P1	0.3
PDS5B	0.3
LIX1L	0.3
LINC00341	0.3
LOC100130872	0.3
ADARB1	0.3
VOPP1	0.3
TFAP2A	0.3
BARX2	0.3
ASB1	0.3
SEMA5B	0.3
FMNL2	0.3
CDH11	0.3
NEURL1B	0.3
ETV5	0.3
SLFN11	0.3
FAM19A3	0.3
COL27A1	0.3
IRF2BP2	0.3
KIAA1614	0.3
PMEPA1	0.3
SPRY4	0.3
NTRK3	0.29
VASH2	0.29
SFRP1	0.29
CCNI	0.29
PCDHGB1	0.29
PAK3	0.29
MEX3A	0.29
PTCH1	0.29
OR2V2	0.29
GLI1	0.29
CDRT4	0.29
SFRP5	0.29
OBP2B	0.29
SSBP3	0.29
PJA1	0.29													0
GPR161	0.29
EPHB4	0.29
VIM	0.29
VSNL1	0.29
PRKCA	0.29
NCK2	0.29
FHOD3	0.29
FAM65C	0.29
PDLIM4	0.29
SHANK2	0.29
BOC	0.29
VDR	0.29
ADAM19	0.29
QKI	0.29
NES	0.29
ACTN1	0.29
GLI3	0.29
ATP2B4	0.29
LMNA	0.29
ANO1	0.29
AFAP1L2	0.29
GAB2	0.28
FRMD3	0.28
GTF3C5	0.28
CABLES1	0.28
DIXDC1	0.28
MEGF11	0.28
PROM1	0.28
FGF19	0.28
C3ORF36	0.28
C19ORF44	0.28
CXCR4	0.28
