# Supplementary material for: SOX2 and PI3K Cooperate to Induce and Stabilize a Squamous-Committed Stem Cell Injury State during Lung Squamous Cell Carcinoma Pathogenesis
Source: PLoS Biol. 2016 Nov 23;14(11):e1002581. doi: 10.1371/journal.pbio.1002581 (PMC5120804; doi:10.1371/journal.pbio.1002581)
Supplement: S3 Table — The top 200 SOX9 anti-correlated or correlated genes (S1 and S2 Tables) were searched for enrichment in gene sets annotated for cell lines contained in the CCLE (Cancer Cell Line Encyclopedia), using the Enrichr tool (http://amp.pharm.mssm.edu/Enrichr/). a Statistical significance of the enrichment, as assessed by a calculated “q-value,” which is a p-value that has been adjusted using the Benjamini-Hochberg method for correction for multiple hypotheses testing. Only cell lines yielding q-values ≤ 0.05 are shown. b SCLC = small cell lung cancer. (XLSX) [file pbio.1002581.s018.xlsx]

## Sheet: Sheet1
Cell line	Cell line histology	Additional cell line	Adjusted P-valuea
		information
Genes anti-correlated with SOX9
KYSE70_OESOPHAGUS	Squamous		0.0223967
RERFLCAI_LUNG	Squamous		0.0242929
KYSE140_OESOPHAGUS	Squamous		0.0340997
Genes correlated with SOX9
NCIH1048_LUNG	SCLCb		7.55018e-06
CORL311_LUNG	SCLCb		0.000112049
HS695T_SKIN	melanoma	neural crest origin	0.000167216
HCC1569_BREAST	breast	HER2+	0.00154993
HCC1599_BREAST	breast	triple negative	0.00154993
WM88_SKIN	melanoma	neural crest origin	0.00573758
SKMEL24_SKIN	melanoma	neural crest origin	0.00987669
MALME3M_SKIN	melanoma	neural crest origin	0.0207515
CAS1_CENTRAL_NERVOUS_SYSTEM	glioma	neural crest origin	0.021991
NCIH526_LUNG	SCLCb		0.0302585
WM115_SKIN	melanoma	neural crest origin	0.0302585
HCC1187_BREAST	breast	triple negative	0.0302585
SJRH30_SOFT_TISSUE	rhabdomyosarcoma		0.0307584
HCC2157_BREAST	breast	triple negative	0.0323591
SNU466_CENTRAL_NERVOUS_SYSTEM	glioma	neural crest origin	0.0393867
A2058_SKIN	melanoma	neural crest origin	0.0398202
A375_SKIN	melanoma	neural crest origin	0.0456162
U87MG_CENTRAL_NERVOUS_SYSTEM	glioma	neural crest origin	0.0456162
SW1417_LARGE_INTESTINE	colorectal adeno		0.0456162
HCC1143_BREAST	breast	triple negative	0.0477674
