# Supplementary material for: SOX2 and PI3K Cooperate to Induce and Stabilize a Squamous-Committed Stem Cell Injury State during Lung Squamous Cell Carcinoma Pathogenesis
Source: PLoS Biol. 2016 Nov 23;14(11):e1002581. doi: 10.1371/journal.pbio.1002581 (PMC5120804; doi:10.1371/journal.pbio.1002581)
Supplement: S4 Table — (XLSX) [file pbio.1002581.s019.xlsx]

## Sheet: Sheet2
Variable	Category	Number of patients (n=132)
Age	Median range	68.5 (44.0-83.9)
Sex	Female	46 (35%)
	Male	86 (65%)
Grade	Well differentiated	15 (11%)
	Moderately differentiated	86 (66%)
	Poorly differentiated	31 (23%)
Stage	1A	21 (16%)
	1B	46 (35%)
	2A	1 (1%)
	2B	30 (23%)
	3A	19 (14%)
	3B	10 (7%)
	4	5 (4%)
Recurrence	No	95 (72%)
	Yes	37 (28%)
