# Supplementary material for: SOX2 and PI3K Cooperate to Induce and Stabilize a Squamous-Committed Stem Cell Injury State during Lung Squamous Cell Carcinoma Pathogenesis
Source: PLoS Biol. 2016 Nov 23;14(11):e1002581. doi: 10.1371/journal.pbio.1002581 (PMC5120804; doi:10.1371/journal.pbio.1002581)
Supplement: S5 Table — (XLSX) [file pbio.1002581.s020.xlsx]

## Sheet: Sheet1
Table S5. Primers used for qRT-PCR.
Gene	5' primer	3' primer
SQCC markers
ADH7	TCCACTGGATATGGCGCTGC	TCCCAGGCCAAAGACGACGC
CHST7	CGGATCCGGGTCAGTCACCAC	GACAGATTGCCCCCACAGCG
FGFR2	Hs00256527_m1 (Taqman, ABI)
FOXE1	Hs00916085_s1 (Taqman, ABI)
Lineage markers
FOXJ1	CACCTGAGCCGAGCCGGGACTTAGCGG	CTCCCGTTACACGGCCTCCCG
MUC16	TGCGGTGTCCTGGTGACCACCCGC	CACCGGCAAGTTCCAGTCATTGC
TMPRSS11B	CCTCCAGCAGAAGGAGTTAGCATG	AGCAGCCTTGCTGATTTCCATGAG
IVL	AGCCTTACTGTGAGTCTGGTTGACA	GGGCAGGGGAGAGGGTCACT
SPRR1A	GCTCCGTATACCAGCTTTCTGTCTC	GGGTGGAGGCTGGCAAGGTTG
SPRR2A	GCACACAGGAGGTGGCTG	ACCTGAGCACTGATCTGCCT
SPRR3	TGAAGAATCCTCTAAGCTCCTGA	AACACCTCGACCTTCTCTGC
Other targets
SOX2	GCACATGAAGGAGCACCCGGATTA	CGGGCAGCGTGTACTTATCCTTCTT
SOX9 (expression)	CTGAGCAGCGACGTCATCTC	GTTGGGCGGCAGGTACTG
PIK3CA	CCTGATCTTCCTCGTGCTGCTC	ATGCCAATGGACAGTGTTCCTCTT
Housekeeping normalizer
TBP	TGTGCACAGGAGCCAAGAGT	ATTTTCTTGCTGCCAGTCTGG
ChIP PCR
PERP/TNFAIP3	GGCATGAACAGGTCACCTTCTG	GACCTCAACTTTTACTGCTAGCAG
TIAM1	TCGTGCAATGCAATCCTCTGAC	TCGTGAGAGAGTCCTGCCAAG
FERMT1	GGTCTGCACTATTGAGTCATCAC	GTGCGAGTCATACAGAGTATCC
SOX9	AGAATGGCATATCCCTGACAAGC	GCCTTTCACGGCAAGATGATAAC
TUFT1	ATGAATAATCAGGCTTTGGGTCAG	TGGAAAAGTATGTGTAGCCCATTC
DDIT4	TTCTAAGACAATGGCCTTCCAGG	CATTTGGCAACTCCTGCAGGG
EDN1	ATGTTTACTGTTGAACACCCAGTG	TTATATCAGGCAAGGCATCCTGG
QML5	TGGGTGGTGTCATCTGGTAA	GGATGGAATGGATCAGATGG
KLK3	AGGGAGATGCAAGGAAATCTGC	TACAACATGTCCTTCCGGGG
MYT1	GTGAGTCTCTGAGCAGCACC	GGATGGTGGCTGGAGCTTG
